# Supplementary material for: Protoplast-mediated transformation of Madurella mycetomatis using hygromycin resistance as a selection marker
Source: PLoS Negl Trop Dis. 2024 Apr 5;18(4):e0012092. doi: 10.1371/journal.pntd.0012092 (PMC11108199; doi:10.1371/journal.pntd.0012092)
Supplement: S1 Table — In this table the Genbank Accession numbers and the forward and reverse primer for each of the selected genes is listed. (XLSX) [file pntd.0012092.s001.xlsx]

## Sheet: Sheet1
Table S1 - Primers for qPCR constitutively expressed genes
Gene	Genbank Accession	Forward primer	Reverse primer
Alcohol dehydrogenase	KXX82756	TCTGCCACACAGATCTCCAC	GCTGGATGTCCTTCACCAAC
Enolase	KXX78092	TCCAGGCCGTTAAGAATGTC	CCGAGCTTGGTCTTGTTAGG
Galactosidase	KXX80695	TGCAGACCAACATCCAGAAC	TGAGGTCGACCATGAACTTG
Glyceraldehyde-3-phosphate dehydrogenase	KXX80665	CCTTCATTGAGCCCCACTAC	ACTTGACCTTCTTGCCGTTG
Multibridging factor	KXX76494	ATGTCTGCCTGGGATACTGC	ATCTCTTTGCTGCGTTGAGC
Pyruvate decarboxylase	KXX78543	CTATCGAGCGGTTCATCCAC	GGTTTTGACCACGAATTTGC
Actin	KXX77566	CTCTCTTCCAGCCCTCTGTG	TGTTGCCGTAGAGGTCCTTC
Tubulin	KXX77437	TCGGTGAAGGTATGGAGGAG	TCCTCAGGCTCAAAGGAGTC
