# Supplementary material for: Protoplast-mediated transformation of Madurella mycetomatis using hygromycin resistance as a selection marker
Source: PLoS Negl Trop Dis. 2024 Apr 5;18(4):e0012092. doi: 10.1371/journal.pntd.0012092 (PMC11108199; doi:10.1371/journal.pntd.0012092)
Supplement: S2 Table — In this table the forward and reverse primers used for cloning and gene integration are listed. (XLSX) [file pntd.0012092.s002.xlsx]

## Sheet: Sheet1
Table S2 - Primers used for cloning and gene integration
Primer pair	Forward primer	Reverse primer
PgpdA-BglII_FW/PgpdA-SalI_RV	TAAGCAAGATCTGCACCGCTTATGCGTACAT	TGCTTAGTCGACTTTTGTTCTGTAATGCGTAACG
TtrpC-BamHI_FW/TtrpC-HindIII_RV	TAAGCAGGATCCTTGGGGCGGATGGGACATC	TGCTTAAAGCTTAGTGCAAGAGCTTGGAATGG
hygR_FW/hygR_RV	GCGAAGAATCTCGTGCTTTC	CGTCTGCTGCTCCATACAAG
GFP_FW/GFP_RV	AAGTTCATCTGCACCACCGG	GTCCATGCCGAGAGTGATCC
26.1A/28.3A	AATGAGTTGGGCTTTAACGG	TCCCGGTAGTGTAGTGTCCCT
