# Supplementary material for: Protoplast-mediated transformation of Madurella mycetomatis using hygromycin resistance as a selection marker
Source: PLoS Negl Trop Dis. 2024 Apr 5;18(4):e0012092. doi: 10.1371/journal.pntd.0012092 (PMC11108199; doi:10.1371/journal.pntd.0012092)
Supplement: S3 Table — In this table a description and reference for each of the plasmids used in this study are listed. (XLSX) [file pntd.0012092.s003.xlsx]

## Sheet: Sheet1
Table S3 - Plasmids used in this study
Plasmid name	Description	Reference
pAN7.1	Aspergillus-optimized hygromycin resistance gene	Punt PJ, Oliver RP, Dingemanse MA, Pouwels PH, van den Honder CAMJJ. Transformation of Aspergillus based on the hygromycin B resistance marker from Escherichia coli. Gene. 1987;56:117-24. doi: 10.1016/0378-1119(87)90164-8.
pSDP002	M. mycetomatis-optimized hygromycin resistance	This paper
pGPD-eGFP	Aspergillus-optimized GFP gene	Ram and Arentshorst, Molecular Microbiology and Biotechnology, Institute of Biology Leiden, Leiden University, Leiden, The Netherlands
pDS1	M. mycetomatis-optimized GFP gene	This paper
