# Supplementary material for: Protoplast-mediated transformation of Madurella mycetomatis using hygromycin resistance as a selection marker
Source: PLoS Negl Trop Dis. 2024 Apr 5;18(4):e0012092. doi: 10.1371/journal.pntd.0012092 (PMC11108199; doi:10.1371/journal.pntd.0012092)
Supplement: S4 Table — In this table the Ct-values obtained for the eight genes whose promoters were considered for expression of the selection marker gene are shown. The data presented in this table was used to generate Fig 3 in the manuscript. (XLSX) [file pntd.0012092.s004.xlsx]

## Sheet: Sheet1
Table S4 - CT values
Gene	Ct1.1	Ct1.2	Ct2.1	Ct2.2
Alc	25.37	25.73	23.11	23.04
Eno	25.53	25.72	23.94	23.99
Gla	26.52	27.13	25.7	25.79
Gpd	23.87	24.58	23.71	23.7
Mbf	25.67	25.88	24.77	25.13
Pdc	28.03	28.13	27.84	27.89
Act	25.13	25.57	24.02	24.06
Tba	26.66	27.33	25.55	26.11
