# Supplementary material for: Protoplast-mediated transformation of Madurella mycetomatis using hygromycin resistance as a selection marker
Source: PLoS Negl Trop Dis. 2024 Apr 5;18(4):e0012092. doi: 10.1371/journal.pntd.0012092 (PMC11108199; doi:10.1371/journal.pntd.0012092)
Supplement: S5 Table — In this the data from 6 transformation experiments is shown. For each transformation experiment, the number of protoplasts present in the transformation mix, the number of resulting transformants and the number of transformants/1,00E+05 protoplasts is shown. Based on these results the average transformation rate was determined. (XLSX) [file pntd.0012092.s005.xlsx]

## Sheet: Sheet1
Table S5 - Transformation rate
	Number of protoplasts in transformation mix	Number of obtained transformants	Number of transformants/1,00E+05 protoplasts
Transformation #1	100000	3	3e-05
Transformation #2	120000	3	2.5e-05
Transformation #3	150000	5	3.33333e-05
Transformation #4	150000	4	2.66667e-05
Transformation #5	264000	7	2.65152e-05
Transformation #6	264000	8	3.0303e-05
Average	174667	5	2.8626e-05
