# Supplementary material for: Protoplast-mediated transformation of Madurella mycetomatis using hygromycin resistance as a selection marker
Source: PLoS Negl Trop Dis. 2024 Apr 5;18(4):e0012092. doi: 10.1371/journal.pntd.0012092 (PMC11108199; doi:10.1371/journal.pntd.0012092)
Supplement: S6 Table — In this table, the colony diameter of 3 growth experiments performed with strain mm55 and strain mm55-GFP are shown. The data is used to generate Fig 5C. The diameter (cm) of each of the colonies is measured on day 0, day 3, day 6, day 9 and day 12. (XLSX) [file pntd.0012092.s006.xlsx]

## Sheet: Sheet1
Table S6 - Colony diameter
Strain	replicate	Diameter (cm)
		Day 0	Day 3	Day 6	Day 9	Day 12
Mm55	1	0.5	1.5	2.5	3.9	4.6
	2	0.5	1.3	2.5	3.6	4.5
	3	0.5	1.4	2.7	3.7	4.6
Mm55-GFP	1	0.5	1.5	2.8	3.8	4.9
	2	0.5	1.7	2.9	3.9	5
	3	0.5	1.6	2.8	3.9	5.1
