# Supplementary material for: Protoplast-mediated transformation of Madurella mycetomatis using hygromycin resistance as a selection marker
Source: PLoS Negl Trop Dis. 2024 Apr 5;18(4):e0012092. doi: 10.1371/journal.pntd.0012092 (PMC11108199; doi:10.1371/journal.pntd.0012092)
Supplement: S7 Table — The recorded survival of uninfected larvae, larvae infected with M. mycetomatis strain mm55 and larvae infected with M. mycetomatis strain mm55-GFP at day 0, day 1, day 2, day 3, day 4, day 5, day 6, day 7, day 8, day 9 and day 10. This data was used to generate Fig 6. (XLSX) [file pntd.0012092.s007.xlsx]

## Sheet: Sheet1
Table S7 - Survival rate
Strain	Survival status	Day 0	Day 1	Day 2	Day 3	Day 4	Day 5	Day 6	Day 7	Day 8	Day 9	Day 10	Total	percentage
uninfected	Survival	72	68	65	64	64	62	61	59	58	58	57	57	79.2
	Death	0	4	3	1	0	2	1	2	1	0	1	15	20.8
Mm55	Survival	41	29	22	21	21	15	13	12	11	11	7	7	17.1
	Death	0	12	7	1	0	6	2	1	1	0	4	34	82.9
Mm55-GFP	Survival	77	63	49	43	42	34	32	25	23	22	21	21	27.3
	Death	0	14	14	6	1	8	2	7	2	1	1	56	72.7
