# Supplementary material for: Protoplast-mediated transformation of Madurella mycetomatis using hygromycin resistance as a selection marker
Source: PLoS Negl Trop Dis. 2024 Apr 5;18(4):e0012092. doi: 10.1371/journal.pntd.0012092 (PMC11108199; doi:10.1371/journal.pntd.0012092)
Supplement: S8 Table — In this table, the number of grains counted in histological sections of larvae infected with M. mycetomatis strain mm55 and larvae infected with M. mycetomatis strain mm55-GFP are shown. Grains were counted at time point, 4h, 24h, 72h and 168h after infection. This data was used to generate Fig 7C. (XLSX) [file pntd.0012092.s008.xlsx]

## Sheet: Sheet1
Table S8 - Grain count
	MM55 (4h)	MM55-GFP (4h)	MM55 (24h)	MM55-GFP (24h)	MM55 (72h)	MM55-GFP (72h)	MM55 (168h)	MM55-GFP (168h)
replicate 1	23	27	27	12	27	18	33	41
replicate 2	17	22	24	18	41	27	20	32
replicate 3	13	24	12	14	18	31	22	18
replicate 4	13	26	19	18	22	12
replicate 5	17	12	21		27	28
