# Supplementary material for: Protoplast-mediated transformation of Madurella mycetomatis using hygromycin resistance as a selection marker
Source: PLoS Negl Trop Dis. 2024 Apr 5;18(4):e0012092. doi: 10.1371/journal.pntd.0012092 (PMC11108199; doi:10.1371/journal.pntd.0012092)
Supplement: S9 Table — In this table, the size in mm2 of grains counted in histological sections of larvae infected with M. mycetomatis strain mm55 and larvae infected with M. mycetomatis strain mm55-GFP are shown. The size was determined at time point, 4h, 24h, 72h and 168h after infection. This data was used to generate Fig 7D. (XLSX) [file pntd.0012092.s009.xlsx]

## Sheet: Sheet1
Table S9 - Grain size
	MM55 (4h)	MM55-GFP (4h)	MM55 (24h)	MM55-GFP (24h)	MM55 (72h)	MM55-GFP (72h)	MM55 (168h)	MM55-GFP (168h)
replicate 1	0.23	0.16375	0.16375	0.07625	0.16875	0.1175	0.19875	0.265
replicate 2	0.15375	0.16625	0.1525	0.1225	0.265	0.16875	0.1175	0.2075
replicate 3	0.14125	0.1525	0.08125	0.075	0.0975	0.19625	0.13625	0.0975
replicate 4	0.07625	0.164167	0.13375	0.11125	0.17875	0.07125
replicate 5	0.18375	0.08125	0.15875		0.17125	0.19375
